# Supplementary material for: Evaluation of five commercial DNA extraction kits using Salmonella as a model for implementation of rapid Nanopore sequencing in routine diagnostic laboratories
Source: Access Microbiol. 2023 Feb 21;5(2):000468.v3. doi: 10.1099/acmi.0.000468.v3 (PMC9996181; doi:10.1099/acmi.0.000468.v3)
Supplement: Supplementary material 2 [file acmi-5-468.v3-s002.xlsx]

## Sheet: Supplementary File 2
Samples	Accession	Biosample_Accession	CombMethRun	CombinedMeth	ExtractionKit	PurificationMethod	NanoporeRun	ReplicateNumber	PercentRun	ConcPostClean	FileSize	MeanReadLength	MeanReadQual	MedianReadLength	MedianReadQual	NumReads	N50	TotalBases	LR1	LR2	LR3	LR4	LR5	LRmean	covTotalBases	aveLRcov	canuCov	flyeCov	circUni	circUniB	circCanu	circUniCanu	circFlye	circUniFlye
EZ1_AMPure_1_1	SRR16525275	SAMN22074074	EZ1-AMPure-1	EZ1ampure	EZ1	AMPure	Run1	1	6.67	261	508.7	3687.5	8.9	1928	8.9	67070	7621	247321002	100932	70535	67453	66551	62675	73629	50.596	51	53	49	yes	yes	no	yes	yes	yes
EZ1_AMPure_1_2	SRR16525274	SAMN22074075	EZ1-AMPure-1	EZ1ampure	EZ1	AMPure	Run1	2	3.99	282	396.1	4834.1	9	2542	9.1	40102	10027	193856766	91618	76632	76503	74604	72071	78286	39.6585	40	42	38	yes	yes	yes	yes	yes	yes
EZ1_AMPure_1_3	SRR16525263	SAMN22074076	EZ1-AMPure-1	EZ1ampure	EZ1	AMPure	Run1	2	4.84	345	497.4	5007.4	8.9	2686	9	48646	10337	243589049	119239	106715	79864	71645	70541	89601	49.8325	50	53	48	yes	yes	yes	yes	yes	yes
EZ1_AMPure_2_1	SRR16525271	SAMN22074086	EZ1-AMPure-2	EZ1ampure	EZ1	AMPure	Run2	4	6.26	336	805.7	5311	9	3115	9.1	74375	10232	395005260	84818	80267	76186	75009	72779	77812	80.8087	82	86	79	yes	yes	yes	yes	yes	yes
EZ1_AMPure_2_2	SRR16525270	SAMN22074087	EZ1-AMPure-2	EZ1ampure	EZ1	AMPure	Run2	5	3.65	263	494.8	5590	9.1	3265	9.1	43439	10690	242846653	108070	82501	74259	74029	71658	82103	49.6806	50	53	48	no	no	yes	yes	yes	yes
EZ1_AMPure_2_3	SRR16525269	SAMN22074088	EZ1-AMPure-2	EZ1ampure	EZ1	AMPure	Run2	6	5.39	560	742.8	5685.7	9	3381	9.1	64138	10798	364670155	85914	80672	75911	74970	70655	77624	74.6028	76	80	72	yes	yes	yes	yes	yes	yes
EZ1_AMPure_4_1	SRR16525235	SAMN22074119	EZ1-AMPure-4	EZ1ampure	EZ1	AMPure	Run4	7	4.83	210	815	5719.5	9.2	3470	9.3	73330	10738	419410807	117611	85290	83874	77744	74663	87836	85.8015	87	91	83	yes	yes	yes	yes	yes	yes
EZ1_AMPure_4_2	SRR16525234	SAMN22074120	EZ1-AMPure-4	EZ1ampure	EZ1	AMPure	Run4	8	3.86	216	617	5403.8	9.3	3276	9.3	58665	10090	317013070	76382	71856	67736	67482	66390	69969	64.8533	66	69	63	yes	yes	yes	yes	no	yes
EZ1_AMPure_4_3	SRR16525233	SAMN22074121	EZ1-AMPure-4	EZ1ampure	EZ1	AMPure	Run4	9	2.78	197	435	5299.6	9.3	3142	9.4	42193	10006	223607186	84825	83831	64492	62777	62355	71656	45.7447	46	49	44	yes	yes	yes	yes	yes	yes
EZ1_EtOH_1_1	SRR16525252	SAMN22074077	EZ1-EtOH-1	EZ1etoh	EZ1	EtOH	Run1	1	2.16	376	108.1	2383.4	8.7	937	8.7	21712	5924	51747676	68509	66994	64719	64016	63574	65562	10.5863	10	10	10	no	no	no	no	no	yes
EZ1_EtOH_1_3a	SRR16525241	SAMN22074078	EZ1-EtOH-1	EZ1etoh	EZ1	EtOH	Run1	2	2.17	151	165.5	3693.7	8.8	1140	8.9	21785	10744	80467842	70759	60828	60792	59261	57790	61886	16.4618	16	17	16	yes	yes	yes	yes	yes	yes
EZ1_EtOH_1_3b	SRR16525230	SAMN22074079	EZ1-EtOH-1	EZ1etoh	EZ1	EtOH	Run1	3	2.9	151	192.2	3190.4	8.8	853	8.8	29168	10555	93058657	79364	77181	76183	71664	70978	75074	19.0376	19	19	18	yes	yes	no	yes	yes	yes
EZ1_EtOH_4_1	SRR16525245	SAMN22074110	EZ1-EtOH-4	EZ1etoh	EZ1	EtOH	Run4	4	4.16	202	542	4394.7	9.1	2259	9.2	63130	9179	277438544	75758	70838	66398	65915	64865	68755	56.7573	57	60	55	yes	yes	yes	yes	yes	yes
EZ1_EtOH_4_2	SRR16525244	SAMN22074111	EZ1-EtOH-4	EZ1etoh	EZ1	EtOH	Run4	5	2.67	75.4	395	4988.5	9.3	2835	9.4	40586	9572	202463325	67943	64180	63459	61942	60983	63701	41.4192	42	44	40	yes	yes	yes	yes	yes	yes
EZ1_EtOH_4_3	SRR16525243	SAMN22074112	EZ1-EtOH-4	EZ1etoh	EZ1	EtOH	Run4	6	2.52	71.6	367	4917.9	9.2	2637	9.3	38236	9899	188039518	85635	75871	72906	69055	65128	73719	38.4684	39	41	37	yes	yes	yes	yes	no	yes
EZ1_EtOH_5_1	SRR16525228	SAMN22074125	EZ1-EtOH-5	EZ1etoh	EZ1	EtOH	Run5	7	4.68	202	917	3688.4	9.3	1700	9.4	126615	8404	467006172	85144	73354	71169	69384	67489	73308	95.5383	96	99	93	no	no	yes	yes	yes	yes
EZ1_EtOH_5_2	SRR16525227	SAMN22074126	EZ1-EtOH-5	EZ1etoh	EZ1	EtOH	Run5	8	4.95	75.4	1200	4462.5	9.4	2242	9.5	133829	9407	597212355	90968	76787	73683	70980	69819	76447	122.175	124	128	119	yes	yes	yes	yes	yes	yes
EZ1_EtOH_5_3	SRR16525226	SAMN22074127	EZ1-EtOH-5	EZ1etoh	EZ1	EtOH	Run5	9	2.13	71.6	459	4074.2	9.5	2314.5	9.6	57532	7848	234397997	77469	70628	59516	58665	58443	64944	47.9522	48	50	46	yes	yes	yes	yes	yes	yes
EZ1_Unpurified_5_1	SRR16525222	SAMN22074131	EZ1-Unpurified-5	EZ1unpurified	EZ1	Unpurified	Run5	1	4.07	62.7	1100	5129.9	9.4	3411.5	9.5	109954	8789	564057940	59654	58747	57841	57429	56337	58002	115.393	118	123	112	no	no	no	yes	yes	yes
EZ1_Unpurified_5_2	SRR16525221	SAMN22074132	EZ1-Unpurified-5	EZ1unpurified	EZ1	Unpurified	Run5	2	3.45	62.7	933	5126.4	9.4	3379	9.5	93418	8829	478896815	62635	62470	60261	59071	58596	60607	97.9709	100	104	95	no	no	yes	yes	yes	yes
EZ1_Unpurified_5_3	SRR16525220	SAMN22074133	EZ1-Unpurified-5	EZ1unpurified	EZ1	Unpurified	Run5	3	2.73	62.7	687	4777.4	9.5	3185.5	9.6	73722	8080	352196842	54754	53468	52087	51965	49452	52345	72.0511	73	77	70	no	no	yes	yes	yes	yes
MPIH_AMPure_1_1	SRR16525219	SAMN22074080	MPIH-AMPure-1	MPIHampure	MPIH	AMPure	Run1	1	11.49	361	874.1	3678.8	8.9	2038	9	115507	6978	424923576	112181	93214	91169	85746	82292	92920	86.9292	87	91	84	no	no	yes	yes	yes	yes
MPIH_AMPure_1_2	SRR16525218	SAMN22074081	MPIH-AMPure-1	MPIHampure	MPIH	AMPure	Run1	2	9.19	233	986.5	5232.7	9	2948	9.1	92402	9953	483514568	112802	94163	91266	91235	87358	95365	98.9156	101	105	96	yes	yes	yes	yes	yes	yes
MPIH_AMPure_1_3	SRR16525217	SAMN22074082	MPIH-AMPure-1	MPIHampure	MPIH	AMPure	Run1	3	2.82	285	285.4	4928.8	9	2624	9.1	28343	9825	139697075	79147	76669	74574	74072	73508	75594	28.5787	29	30	27	yes	yes	no	yes	yes	yes
MPIH_AMPure_2_1	SRR16525268	SAMN22074089	MPIH-AMPure-2	MPIHampure	MPIH	AMPure	Run2	4	6.41	476	318	1982.4	9	1342	9	76161	3190	150979183	46297	40857	39987	37256	36590	40197	30.8867	30	30	30	no	no	no	no	no	no
MPIH_AMPure_2_2	SRR16525267	SAMN22074090	MPIH-AMPure-2	MPIHampure	MPIH	AMPure	Run2	5	4.24	288	134.3	1227.2	8.9	881	8.9	50382	1827	61829532	34792	30151	25679	20521	20047	26238	12.6488	11	10	12	no	no	no	no	no	no
MPIH_AMPure_2_3	SRR16525266	SAMN22074091	MPIH-AMPure-2	MPIHampure	MPIH	AMPure	Run2	6	2.56	570	99.6	1529	9	1093	9	30486	2319	46612753	55295	28671	20996	19864	18463	28658	9.53586	9	9	9	no	no	no	no	no	no
MPIH_AMPure_4_1a	SRR16525238	SAMN22074116	MPIH-AMPure-4	MPIHampure	MPIH	AMPure	Run4	7	4.08	152	1200	9518.9	9.3	5728	9.4	61997	17651	590142254	138443	121539	118581	112749	112687	120800	120.729	124	130	118	no	no	yes	yes	yes	yes
MPIH_AMPure_4_1b	SRR16525237	SAMN22074117	MPIH-AMPure-4	MPIHampure	MPIH	AMPure	Run4	8	4.5	152	1300	9342.5	9.2	5444	9.3	68323	18086	638304369	126868	124918	121544	119660	112096	121017	130.582	134	141	127	yes	yes	yes	yes	yes	yes
MPIH_AMPure_4_3	SRR16525236	SAMN22074118	MPIH-AMPure-4	MPIHampure	MPIH	AMPure	Run4	9	11.99	150	2900	8374.5	9.2	5040	9.3	182203	15521	1525852472	143389	126122	124255	120756	119849	126874	312.153	321	336	305	yes	yes	yes	yes	yes	yes
MPIH_EtOH_1_1	SRR16525216	SAMN22074083	MPIH-EtOH-1	MPIHetoh	MPIH	EtOH	Run1	1	2.99	1100	177.3	2842.4	8.8	1335	8.8	30076	6197	85488839	96716	91217	80734	76254	59357	80856	17.489	17	18	17	yes	yes	no	yes	no	yes
MPIH_EtOH_1_2	SRR16525273	SAMN22074084	MPIH-EtOH-1	MPIHetoh	MPIH	EtOH	Run1	2	4.83	1400	343.4	3430.9	8.9	1752	8.9	48558	7132	166596317	61955	56220	53775	53022	52822	55559	34.0816	34	35	33	yes	yes	yes	yes	yes	yes
MPIH_EtOH_1_3	SRR16525272	SAMN22074085	MPIH-EtOH-1	MPIHetoh	MPIH	EtOH	Run1	3	2.67	1290	156	2802	9	1411	9	26811	5788	75120732	71548	65935	49585	49376	46691	56627	15.3679	15	16	15	yes	yes	no	yes	no	yes
MPIH_EtOH_4_1	SRR16525242	SAMN22074113	MPIH-EtOH-4	MPIHetoh	MPIH	EtOH	Run4	4	4.51	570	1100	7748.2	9.1	4232	9.2	68453	15748	530387552	115872	112939	110424	108774	106785	110959	108.505	111	116	106	no	no	yes	yes	yes	yes
MPIH_EtOH_4_2	SRR16525240	SAMN22074114	MPIH-EtOH-4	MPIHetoh	MPIH	EtOH	Run4	5	1.62	819	65	1270.3	9.1	784	9.1	24570	2004	31211089	43657	37586	33455	31495	31402	35519	6.38504	6	5	6	no	no	no	no	no	no
MPIH_EtOH_4_3	SRR16525239	SAMN22074115	MPIH-EtOH-4	MPIHetoh	MPIH	EtOH	Run4	6	3.16	590	673	7245	9.2	4191	9.3	48002	14018	347773343	113240	98227	96461	91472	91291	98138	71.1461	73	76	69	yes	yes	yes	yes	yes	yes
MPIH_EtOH_5_1	SRR16525232	SAMN22074122	MPIH-EtOH-5	MPIHetoh	MPIH	EtOH	Run5	7	7.84	570	2600	6353.4	9.3	3253	9.3	212103	13655	1347575093	120796	107543	107183	106669	106407	109720	275.682	282	294	269	no	yes	yes	yes	yes	yes
MPIH_EtOH_5_2	SRR16525231	SAMN22074123	MPIH-EtOH-5	MPIHetoh	MPIH	EtOH	Run5	8	1.32	819	120	1653.3	9.2	987	9.2	35686	3024	58998824	47165	38586	38195	28082	27142	35834	12.0698	11	11	11	no	no	no	no	no	no
MPIH_EtOH_5_3	SRR16525229	SAMN22074124	MPIH-EtOH-5	MPIHetoh	MPIH	EtOH	Run5	9	5.27	590	1600	5830.9	9.2	3066	9.3	142596	12130	831456967	109093	106867	106075	105338	104723	106419	170.096	174	181	166	yes	yes	yes	yes	yes	yes
MPIH_Unpurified_2_1	SRR16525265	SAMN22074092	MPIH-Unpurified-2	MPIHunpurified	MPIH	Unpurified	Run2	1	3.57	260	297.9	3408.3	9	2165	9.1	42398	5905	144506079	51220	49044	47040	46590	44216	47622	29.5625	29	31	28	yes	yes	no	yes	no	yes
MPIH_Unpurified_2_2	SRR16525264	SAMN22074093	MPIH-Unpurified-2	MPIHunpurified	MPIH	Unpurified	Run2	2	4.67	260	407.5	3564.2	9	2254	9.1	55533	6201	197932000	65256	52020	52006	49926	44263	52694	40.4922	41	42	39	yes	yes	no	yes	yes	yes
MPIH_Unpurified_2_3	SRR16525262	SAMN22074094	MPIH-Unpurified-2	MPIHunpurified	MPIH	Unpurified	Run2	3	3.94	260	351.7	3653	9	2291	9.1	46789	6430	170920723	81739	57867	51301	51273	49240	58284	34.9663	35	37	34	yes	yes	no	yes	yes	yes
MPIH_Unpurified_2_4	SRR16525261	SAMN22074095	MPIH-Unpurified-2	MPIHunpurified	MPIH	Unpurified	Run2	4	4.51	260	397.2	3599.1	9	2270	9.1	53615	6272	192963282	72103	61036	54195	50453	50187	57595	39.4757	40	41	38	yes	yes	no	yes	yes	yes
MPIH_Unpurified_2_5	SRR16525260	SAMN22074096	MPIH-Unpurified-2	MPIHunpurified	MPIH	Unpurified	Run2	5	7.54	260	658.1	3565.1	9	2273	9.1	89652	6187	319616868	54272	52549	50717	47469	44777	49957	65.386	66	68	63	yes	yes	yes	yes	yes	yes
MPIH_Unpurified_2_6	SRR16525259	SAMN22074097	MPIH-Unpurified-2	MPIHunpurified	MPIH	Unpurified	Run2	6	4.29	260	352	3346	9	2118	9	50980	5698	170594809	53485	52185	44943	44197	43058	47574	34.8996	35	36	34	yes	yes	no	yes	yes	yes
MPIH_Unpurified_3_1	SRR16525258	SAMN22074098	MPIH-Unpurified-3	MPIHunpurified	MPIH	Unpurified	Run3	7	6.34	69.1	1800	8599.8	9.3	5251	9.4	108428	15854	932459349	123882	113161	105047	103274	103092	109691	190.759	196	206	186	yes	yes	no	yes	yes	yes
MPIH_Unpurified_3_2	SRR16525257	SAMN22074099	MPIH-Unpurified-3	MPIHunpurified	MPIH	Unpurified	Run3	8	6.07	69.1	1700	8637.6	9.4	5440	9.5	103001	15406	889683004	143229	130665	126729	120441	119896	128192	182.008	187	196	177	yes	yes	yes	yes	yes	yes
MPIH_Unpurified_3_3	SRR16525256	SAMN22074100	MPIH-Unpurified-3	MPIHunpurified	MPIH	Unpurified	Run3	9	6.81	69.1	2000	9001	9.3	5599	9.3	117222	16344	1055115101	157617	121473	120903	110440	105405	123168	215.851	222	233	211	yes	yes	yes	yes	yes	yes
QIA_AMPure_3_1	SRR16525248	SAMN22074107	QIA-AMPure-3	QIAampure	QIA	AMPure	Run3	1	6.51	83.9	1100	5004.8	9.3	2950	9.4	110633	9488	553696604	81206	78205	73452	72538	72529	75586	113.273	115	120	110	yes	yes	yes	yes	yes	yes
QIA_AMPure_3_2	SRR16525247	SAMN22074108	QIA-AMPure-3	QIAampure	QIA	AMPure	Run3	2	5.33	89.5	888	5083.3	9.4	3004	9.5	89698	9582	455961595	70011	63472	62679	61373	60336	63574	93.2789	95	99	91	no	no	yes	yes	yes	yes
QIA_AMPure_3_3	SRR16525246	SAMN22074109	QIA-AMPure-3	QIAampure	QIA	AMPure	Run3	3	3.09	90.8	487	4834.6	9.4	2854.5	9.5	51664	9045	249776902	63297	61438	61218	59058	55223	60047	51.0984	52	54	49	yes	yes	yes	yes	yes	yes
QIA_AMPure_5_1	SRR16525224	SAMN22074129	QIA-AMPure-5	QIAampure	QIA	AMPure	Run5	4	5.84	83.9	1200	4451.7	9.4	2037	9.5	157970	10205	703232050	81041	76107	75688	75351	73108	76259	143.865	145	151	140	yes	yes	yes	yes	yes	yes
QIA_EtOH_3_1	SRR16525251	SAMN22074104	QIA-EtOH-3	QIAetoh	QIA	EtOH	Run3	1	1.51	58.4	212	4253.3	9.3	1782	9.3	25413	10372	108087986	64408	62936	58855	58306	57591	60419	22.1122	22	23	21	yes	yes	no	yes	yes	yes
QIA_EtOH_3_3a	SRR16525250	SAMN22074105	QIA-EtOH-3	QIAetoh	QIA	EtOH	Run3	2	2.6	78.2	321	3745.1	9.3	1273	9.3	43697	10514	163649172	76030	69040	65309	65281	63965	67925	33.4787	33	34	32	yes	yes	yes	yes	yes	yes
QIA_EtOH_3_3b	SRR16525249	SAMN22074106	QIA-EtOH-3	QIAetoh	QIA	EtOH	Run3	3	3.74	78.2	508	4121	9.3	1563	9.3	62976	10726	259521261	82899	78479	64382	63876	63750	70677	53.0919	53	55	51	yes	yes	no	yes	yes	yes
QIA_EtOH_5_1	SRR16525223	SAMN22074130	QIA-EtOH-5	QIAetoh	QIA	EtOH	Run5	4	7.46	58.4	1400	2931.8	9.4	1148	9.4	201653	7467	591198170	64161	59821	59541	58261	53592	59075	120.945	120	121	118	yes	yes	yes	yes	yes	yes
QIA_Unpurified_3_1	SRR16525255	SAMN22074101	QIA-Unpurified-3	QIAunpurified	QIA	Unpurified	Run3	1	2.07	26.1	371	5434.5	9.3	3101	9.4	35047	10786	190463043	89977	87780	86510	69971	69307	80709	38.9642	40	41	38	yes	yes	no	yes	yes	yes
QIA_Unpurified_3_2	SRR16525254	SAMN22074102	QIA-Unpurified-3	QIAunpurified	QIA	Unpurified	Run3	2	4.74	26.1	783	4963.3	9.3	3053	9.4	80968	9016	401865338	62976	60174	55383	54648	54561	57548	82.2121	84	87	80	no	no	yes	yes	yes	no
QIA_Unpurified_3_3	SRR16525253	SAMN22074103	QIA-Unpurified-3	QIAunpurified	QIA	Unpurified	Run3	3	1.82	26.1	302	5018.8	9.4	3055	9.4	30872	9231	154941552	63252	60702	56796	54956	54385	58018	31.6973	32	34	30	yes	yes	yes	yes	yes	yes
QIA_Unpurified_5_4	SRR16525225	SAMN22074128	QIA-Unpurified-5	QIAunpurified	QIA	Unpurified	Run5	4	3.29	26.1	834	4812	9.4	2789	9.5	88881	9265	427695484	93101	70899	64402	61332	60822	70111	87.4963	89	93	85	yes	yes	yes	yes	yes	yes
Average_EZ1									3.85048	201.624	589.443	4636.48	9.14762	2557.07	9.22381	62935.5	9417.57	2.96872e+08	83238.1	73792.6	68823.4	66864.7	65106.7	71565	60.7329	61.4286	64.1905	58.8095
Average_MPIH									5.15667	451.196	848.037	4902.42	9.08519	2881.85	9.14444	74454.7	9234.93	4.30009e+08	90076.3	79312	75437.7	72459.4	70135	77484.1	87.9697	89.6296	93.4815	85.5556
Average_QIA									4	60.475	700.5	4554.52	9.35	2384.12	9.40833	81622.7	9641.42	3.55007e+08	74363.2	69087.8	65351.2	62912.6	61597.4	66662.3	72.6261	73.3333	76	70.4167
Average_AMPure									5.46909	258.414	776.609	5078.54	9.12273	2944.93	9.19545	73987.6	9736.77	3.94175e+08	91553.5	79719.3	74880.3	72499.5	70357.9	77802	80.6387	81.8636	85.5455	78.2727
Average_EtOH									3.53909	427.145	619.159	4091.88	9.14545	1986.11	9.19091	68326.7	9104.86	3.08586e+08	80413.1	73729.9	69672.7	67594.9	65663	71414.7	63.1294	63.7273	66.0455	61.2727
Average_Unpurified									4.36937	128.737	810.9	5164.77	9.23125	3227.19	9.3125	73780	9268.31	4.15244e+08	80572	71515	67885.1	64589.7	62974.6	69507.3	84.9491	86.6875	90.5625	82.5
Average_incomplete_flye																									22.5322	22.0909	22.7273	21.6364
Average_incomplete_canu																									38.7094	38.9048	40.2857	37.381
Average_complete_flye																									87.2292	88.7143	92.5306	84.7347
Average_complete_canu																									95.1073	96.7436	100.974	92.4359
Average_incomplete_Uni																									75.2989	76.2941	79.2941	73.1765
Average_complete_Uni																									75.3954	76.5814	79.907	73.1628
